# Supplementary material for: Hypergravity Increases Blood–Brain Barrier Permeability to Fluorescent Dextran and Antisense Oligonucleotide in Mice
Source: Cells. 2023 Feb 24;12(5):734. doi: 10.3390/cells12050734 (PMC10000817; doi:10.3390/cells12050734)
Supplement: Supplementary file 1 [file cells-12-00734-s001.zip]

Archive with 1 entries (1 files):
- cells-2211115-supplementary.pdf
